# Supplementary material for: Regulated Expression of lpxC Allows for Reduction of Endotoxicity in Bordetella pertussis
Source: Int J Mol Sci. 2022 Jul 21;23(14):8027. doi: 10.3390/ijms23148027 (PMC9324023; doi:10.3390/ijms23148027)
Supplement: Supplementary file 1 [file ijms-23-08027-s001.zip]

Archive with 1 entries (1 files):
- ijms-1756529-supplementary.pdf
